# Supplementary material for: Key players in syntrophic propionate oxidation revealed by metagenome-assembled genomes from anaerobic digesters bioaugmented with propionic acid enriched microbial consortia
Source: Front Microbiol. 2022 Nov 17;13:968416. doi: 10.3389/fmicb.2022.968416 (PMC9712193; doi:10.3389/fmicb.2022.968416)
Supplement: Supplementary file 1 [file Table_1.XLSX]

## Sheet: Table S1
Table S1. Taxonomy classification via GTDBTk
ID	Taxonomy by GTDBTk	Closest relative	Taxonomy by GTDBTk into NCBI	MAG ID
ANIsp_000_Methanothrix soehngenii	d__Archaea;p__Halobacteriota;c__Methanosarcinia;o__Methanotrichales;f__Methanotrichaceae;g__Methanothrix;s__Methanothrix soehngenii	GCF_000204415.1	d__Archaea;p__Euryarchaeota;c__Methanomicrobia;o__Methanosarcinales;f__Methanotrichaceae;g__Methanothrix;s__	1-no_shock_S1_008, 2-no_aug_S1_008, 3-JJ_aug_S1_006, 4-aug_S1_007, 5-aug_S3_005, 7-NCT_001, 8-LJY_001
ANIsp_001_UBA2256 sp001603165	d__Bacteria;p__Spirochaetota;c__Spirochaetia;o__Treponematales;f__UBA8932;g__UBA2256;s__UBA2256 sp001603165	GCA_001603165.1	d__Bacteria;p__Spirochaetes;c__Spirochaetia;o__Spirochaetales;f__Spirochaetaceae;g__;s__	1-no_shock_S1_013, 2-no_aug_S1_011, 3-JJ_aug_S1_010, 4-aug_S1_010, 5-aug_S3_009, 7-NCT_002, 8-LJY_002
ANIsp_002_Cloacimonas acidaminovorans	d__Bacteria;p__Cloacimonadota;c__Cloacimonadia;o__Cloacimonadales;f__Cloacimonadaceae;g__Cloacimonas;s__Cloacimonas acidaminovorans	GCF_000146065.2	d__Bacteria;p__Candidatus Cloacimonetes;c__;o__;f__;g__;s__	1-no_shock_S1_015, 2-no_aug_S1_014, 3-JJ_aug_S1_013, 4-aug_S1_014, 5-aug_S3_012, 7-NCT_003, 8-LJY_003
ANIsp_003_Methanoculleus sp002497965	d__Archaea;p__Halobacteriota;c__Methanomicrobia;o__Methanomicrobiales;f__Methanoculleaceae;g__Methanoculleus;s__Methanoculleus sp002497965	GCA_002497965.1	d__Archaea;p__Euryarchaeota;c__Methanomicrobia;o__Methanomicrobiales;f__Methanomicrobiaceae;g__;s__	1-no_shock_S1_048, 2-no_aug_S1_037, 3-JJ_aug_S1_036, 4-aug_S1_031, 5-aug_S3_027, 7-NCT_009, 8-LJY_007
ANIsp_004_UBA1383 sp002305415	d__Bacteria;p__Actinobacteriota;c__Actinomycetia;o__Actinomycetales;f__Actinomycetaceae;g__UBA1383;s__UBA1383 sp002305415	GCA_002305415.1	d__Bacteria;p__Actinobacteria;c__Actinobacteria;o__Actinomycetales;f__;g__;s__	1-no_shock_S1_001, 2-no_aug_S1_001, 3-JJ_aug_S1_001, 4-aug_S1_001, 5-aug_S3_001
ANIsp_005_Rectinema sp012516755	d__Bacteria;p__Spirochaetota;c__Spirochaetia;o__Treponematales;f__UBA8932;g__Rectinema;s__Rectinema sp012516755	GCA_012516755.1	d__Bacteria;p__Spirochaetes;c__;o__;f__;g__;s__	1-no_shock_S1_003, 2-no_aug_S1_003, 3-JJ_aug_S1_002, 4-aug_S1_002, 5-aug_S3_002
ANIsp_006_MVYY01 sp002068215	d__Bacteria;p__Bacteroidota;c__Bacteroidia;o__Bacteroidales;f__Paludibacteraceae;g__MVYY01;s__MVYY01 sp002068215	GCA_002068215.1	d__Bacteria;p__Bacteroidetes;c__;o__;f__;g__;s__	1-no_shock_S1_005, 2-no_aug_S1_005, 3-JJ_aug_S1_004, 4-aug_S1_004, 5-aug_S3_003
ANIsp_007_TTA-H9 sp002071415	d__Bacteria;p__Bacteroidota;c__Bacteroidia;o__Bacteroidales;f__TTA-H9;g__TTA-H9;s__TTA-H9 sp002071415	GCA_002071415.1	d__Bacteria;p__Bacteroidetes;c__;o__;f__;g__;s__	1-no_shock_S1_006, 2-no_aug_S1_006, 3-JJ_aug_S1_005, 4-aug_S1_005, 5-aug_S3_004
ANIsp_008_DMER64 sp002070565	d__Bacteria;p__Bacteroidota;c__Bacteroidia;o__Bacteroidales;f__UBA932;g__DMER64;s__DMER64 sp002070565	GCA_002070565.1	d__Bacteria;p__Bacteroidetes;c__;o__;f__;g__;s__	1-no_shock_S1_009, 2-no_aug_S1_009, 3-JJ_aug_S1_007, 4-aug_S1_008, 5-aug_S3_006
ANIsp_009_Brooklawnia sp012517405	d__Bacteria;p__Actinobacteriota;c__Actinomycetia;o__Propionibacteriales;f__Propionibacteriaceae;g__Brooklawnia;s__Brooklawnia sp012517405	GCA_012517405.1	d__Bacteria;p__Actinobacteria;c__Actinobacteria;o__Propionibacteriales;f__Propionibacteriaceae;g__Propionibacterium;s__	1-no_shock_S1_012, 2-no_aug_S1_013, 3-JJ_aug_S1_011, 4-aug_S1_011, 5-aug_S3_010
ANIsp_010_Pseudomonas_E extremaustralis	d__Bacteria;p__Proteobacteria;c__Gammaproteobacteria;o__Pseudomonadales;f__Pseudomonadaceae;g__Pseudomonas_E;s__Pseudomonas_E extremaustralis	GCF_900102035.1	d__Bacteria;p__Proteobacteria;c__Gammaproteobacteria;o__Pseudomonadales;f__Pseudomonadaceae;g__Pseudomonas;s__Pseudomonas extremaustralis	1-no_shock_S1_024, 2-no_aug_S1_021, 3-JJ_aug_S1_020, 4-aug_S1_019, 5-aug_S3_015
ANIsp_011_Aminobacterium colombiense	d__Bacteria;p__Synergistota;c__Synergistia;o__Synergistales;f__Aminobacteriaceae;g__Aminobacterium;s__Aminobacterium colombiense	GCF_000025885.1	d__Bacteria;p__Synergistetes;c__Synergistia;o__Synergistales;f__Synergistaceae;g__Aminobacterium;s__	1-no_shock_S1_030, 2-no_aug_S1_027, 3-JJ_aug_S1_025, 4-aug_S1_025, 5-aug_S3_019
ANIsp_012_UBA9949 sp.	d__Archaea;p__Halobacteriota;c__Methanomicrobia;o__Methanomicrobiales;f__Methanoregulaceae;g__UBA9949;s__	N/A	d__Archaea;p__Euryarchaeota;c__Methanomicrobia;o__Methanomicrobiales;f__;g__;s__	1-no_shock_S1_004, 2-no_aug_S1_004, 3-JJ_aug_S1_003, 4-aug_S1_003
ANIsp_013_Rectinema sp003452735	d__Bacteria;p__Spirochaetota;c__Spirochaetia;o__Treponematales;f__UBA8932;g__Rectinema;s__Rectinema sp003452735	GCA_003452735.1	d__Bacteria;p__Spirochaetes;c__Spirochaetia;o__Spirochaetales;f__Spirochaetaceae;g__;s__	1-no_shock_S1_014, 2-no_aug_S1_017, 3-JJ_aug_S1_012, 4-aug_S1_015
ANIsp_014_Nitratidesulfovibrio sp.	d__Bacteria;p__Desulfobacterota;c__Desulfovibrionia;o__Desulfovibrionales;f__Desulfovibrionaceae;g__Nitratidesulfovibrio;s__	N/A	d__Bacteria;p__Proteobacteria;c__Deltaproteobacteria;o__Desulfovibrionales;f__Desulfovibrionaceae;g__Desulfovibrio;s__	1-no_shock_S1_016, 2-no_aug_S1_015, 4-aug_S1_013, 5-aug_S3_011
ANIsp_015_Xenobium purgamenti	d__Bacteria;p__Eremiobacterota;c__Xenobia;o__Xenobiales;f__Xenobiaceae;g__Xenobium;s__Xenobium purgamenti	GCA_002329445.1	d__Bacteria;p__;c__;o__;f__;g__;s__	2-no_aug_S1_043, 3-JJ_aug_S1_039, 4-aug_S1_034, 5-aug_S3_029
ANIsp_016_Tepidanaerobacter acetatoxydans	d__Bacteria;p__Firmicutes_A;c__Thermosediminibacteria;o__Thermosediminibacterales;f__Tepidanaerobacteraceae;g__Tepidanaerobacter;s__Tepidanaerobacter acetatoxydans	GCF_000328765.2	d__Bacteria;p__Firmicutes;c__Clostridia;o__Thermosediminibacterales;f__Tepidanaerobacteraceae;g__Tepidanaerobacter;s__Tepidanaerobacter acetatoxydans	2-no_aug_S1_057, 3-JJ_aug_S1_060, 4-aug_S1_047, 8-LJY_011
ANIsp_017_JABUEY01 sp013314815	d__Bacteria;p__Desulfobacterota;c__Syntrophobacteria;o__Syntrophobacterales;f__Syntrophobacteraceae;g__JABUEY01;s__JABUEY01 sp013314815	GCA_013314815.1	d__Bacteria;p__Proteobacteria;c__Deltaproteobacteria;o__Syntrophobacterales;f__Syntrophobacteraceae;g__;s__	4-aug_S1_049, 5-aug_S3_035, 7-NCT_014, 8-LJY_012
ANIsp_018_Methanothrix_A sp001602645	d__Archaea;p__Halobacteriota;c__Methanosarcinia;o__Methanotrichales;f__Methanotrichaceae;g__Methanothrix_A;s__Methanothrix_A sp001602645	GCA_001602645.1	d__Archaea;p__Euryarchaeota;c__Methanomicrobia;o__Methanosarcinales;f__Methanotrichaceae;g__Methanothrix;s__	4-aug_S1_056, 5-aug_S3_040, 7-NCT_017, 8-LJY_016
ANIsp_019_Methanothrix_A harundinacea_D	d__Archaea;p__Halobacteriota;c__Methanosarcinia;o__Methanotrichales;f__Methanotrichaceae;g__Methanothrix_A;s__Methanothrix_A harundinacea_D	GCA_001509375.1	d__Archaea;p__Euryarchaeota;c__Methanomicrobia;o__Methanosarcinales;f__Methanotrichaceae;g__Methanothrix;s__Methanosaeta harundinacea	4-aug_S1_064, 5-aug_S3_049, 7-NCT_033, 8-LJY_030
ANIsp_020_Methanobacterium_A sp002067325	d__Archaea;p__Methanobacteriota;c__Methanobacteria;o__Methanobacteriales;f__Methanobacteriaceae;g__Methanobacterium_A;s__Methanobacterium_A sp002067325	GCA_002067325.1	d__Archaea;p__Euryarchaeota;c__Methanobacteria;o__Methanobacteriales;f__Methanobacteriaceae;g__;s__	4-aug_S1_067, 5-aug_S3_054, 7-NCT_032, 8-LJY_032
ANIsp_021_79-D21 sp000402835	d__Bacteria;p__Synergistota;c__Synergistia;o__Synergistales;f__79-D21;g__79-D21;s__79-D21 sp000402835	GCA_000402835.1	d__Bacteria;p__Synergistetes;c__;o__;f__;g__;s__	4-aug_S1_068, 5-aug_S3_046, 7-NCT_025, 8-LJY_025
ANIsp_022_UBA7701 sp.	d__Bacteria;p__Firmicutes_C;c__Negativicutes;o__Sporomusales;f__UBA7701;g__;s__	N/A	d__Bacteria;p__Firmicutes;c__Negativicutes;o__Selenomonadales;f__Sporomusaceae;g__;s__	1-no_shock_S1_007, 2-no_aug_S1_007, 4-aug_S1_006
ANIsp_023_Petrimonas sp001898165	d__Bacteria;p__Bacteroidota;c__Bacteroidia;o__Bacteroidales;f__Dysgonomonadaceae;g__Petrimonas;s__Petrimonas sp001898165	GCA_001898165.1	d__Bacteria;p__Bacteroidetes;c__Bacteroidia;o__;f__;g__;s__	1-no_shock_S1_010, 3-JJ_aug_S1_008, 5-aug_S3_008
ANIsp_024_UBA3103 sp.	d__Bacteria;p__Firmicutes_B;c__Desulfotomaculia;o__Desulfotomaculales;f__Pelotomaculaceae;g__UBA3103;s__	N/A	d__Bacteria;p__Firmicutes;c__Clostridia;o__Clostridiales;f__Peptococcaceae;g__Pelotomaculum;s__	1-no_shock_S1_011, 2-no_aug_S1_010, 3-JJ_aug_S1_009
ANIsp_025_SR-FBR-E99 sp009881065	d__Bacteria;p__Bacteroidota;c__Bacteroidia;o__Bacteroidales;f__VadinHA17;g__SR-FBR-E99;s__SR-FBR-E99 sp009881065	GCA_009881065.1	d__Bacteria;p__Bacteroidetes;c__Bacteroidia;o__Bacteroidales;f__;g__;s__	1-no_shock_S1_025, 2-no_aug_S1_022, 3-JJ_aug_S1_021
ANIsp_026_Negativicutes sp.	d__Bacteria;p__Firmicutes_C;c__Negativicutes;o__;f__;g__;s__	N/A	d__Bacteria;p__Firmicutes;c__Negativicutes;o__;f__;g__;s__	1-no_shock_S1_026, 2-no_aug_S1_024, 5-aug_S3_017
ANIsp_027_JAAZFF01 sp.	d__Bacteria;p__Verrucomicrobiota;c__Kiritimatiellae;o__RFP12;f__UBA3636;g__JAAZFF01;s__	N/A	d__Bacteria;p__Lentisphaerae;c__;o__;f__;g__;s__	2-no_aug_S1_020, 3-JJ_aug_S1_018, 5-aug_S3_014
ANIsp_028_Brooklawnia sp.	d__Bacteria;p__Actinobacteriota;c__Actinomycetia;o__Propionibacteriales;f__Propionibacteriaceae;g__Brooklawnia;s__	N/A	d__Bacteria;p__Actinobacteria;c__Actinobacteria;o__Propionibacteriales;f__Propionibacteriaceae;g__Propionibacterium;s__	2-no_aug_S1_050, 3-JJ_aug_S1_071, 5-aug_S3_034
ANIsp_029_Mesotoga infera_B	d__Bacteria;p__Thermotogota;c__Thermotogae;o__Petrotogales;f__Kosmotogaceae;g__Mesotoga;s__Mesotoga infera_B	GCF_900157305.1	d__Bacteria;p__Thermotogae;c__Thermotogae;o__Thermotogales;f__;g__;s__	4-aug_S1_070, 5-aug_S3_052, 7-NCT_036
ANIsp_030_SC72 sp.	d__Bacteria;p__Patescibacteria;c__Dojkabacteria;o__SC72;f__SC72;g__;s__	N/A	d__Bacteria;p__;c__;o__;f__;g__;s__	1-no_shock_S1_027, 3-JJ_aug_S1_023
ANIsp_031_GCA-002841655 sp002070735	d__Bacteria;p__Patescibacteria;c__ABY1;o__BM507;f__UBA12465;g__GCA-002841655;s__GCA-002841655 sp002070735	GCA_002070735.1	d__Bacteria;p__;c__;o__;f__;g__;s__	1-no_shock_S1_035, 5-aug_S3_021
ANIsp_032_DMER64 sp002071385	d__Bacteria;p__Bacteroidota;c__Bacteroidia;o__Bacteroidales;f__UBA932;g__DMER64;s__DMER64 sp002071385	GCA_002071385.1	d__Bacteria;p__Bacteroidetes;c__;o__;f__;g__;s__	2-no_aug_S1_018, 3-JJ_aug_S1_016
ANIsp_033_UBA12158 sp.	d__Bacteria;p__Patescibacteria;c__Microgenomatia;o__UBA12405;f__UBA12405;g__UBA12158;s__	N/A	d__Bacteria;p__Candidatus Shapirobacteria;c__;o__;f__;g__;s__	2-no_aug_S1_044, 3-JJ_aug_S1_045
ANIsp_034_DUNF01 sp012839485	d__Bacteria;p__Firmicutes;c__Bacilli;o__ML615J-28;f__CAG-698;g__DUNF01;s__DUNF01 sp012839485	GCA_012839485.1	d__Bacteria;p__Tenericutes;c__Mollicutes;o__Acholeplasmatales;f__Acholeplasmataceae;g__;s__	2-no_aug_S1_045, 3-JJ_aug_S1_043
ANIsp_035_Macellibacteroides fermentans	d__Bacteria;p__Bacteroidota;c__Bacteroidia;o__Bacteroidales;f__Tannerellaceae;g__Macellibacteroides;s__Macellibacteroides fermentans	GCF_013409575.1	d__Bacteria;p__Bacteroidetes;c__Bacteroidia;o__Bacteroidales;f__;g__;s__	3-JJ_aug_S1_055, 4-aug_S1_046
ANIsp_036_49-20 sp.	d__Bacteria;p__Chloroflexota;c__Anaerolineae;o__Anaerolineales;f__Anaerolineaceae;g__49-20;s__	N/A	d__Bacteria;p__Chloroflexi;c__;o__;f__;g__;s__	4-aug_S1_023, 8-LJY_005
ANIsp_037_Petrimonas sp.	d__Bacteria;p__Bacteroidota;c__Bacteroidia;o__Bacteroidales;f__Dysgonomonadaceae;g__Petrimonas;s__	N/A	d__Bacteria;p__Bacteroidetes;c__Bacteroidia;o__Bacteroidales;f__Porphyromonadaceae;g__;s__	4-aug_S1_033, 5-aug_S3_028
ANIsp_038_UBA4781 sp012798455	d__Bacteria;p__Chloroflexota;c__Anaerolineae;o__Anaerolineales;f__Anaerolineaceae;g__UBA4781;s__UBA4781 sp012798455	GCA_012798455.1	d__Bacteria;p__Chloroflexi;c__;o__;f__;g__;s__	4-aug_S1_043, 5-aug_S3_033
ANIsp_039_Sphaerochaeta sp012511235	d__Bacteria;p__Spirochaetota;c__Spirochaetia;o__Sphaerochaetales;f__Sphaerochaetaceae;g__Sphaerochaeta;s__Sphaerochaeta sp012511235	GCA_012511235.1	d__Bacteria;p__Spirochaetes;c__Spirochaetia;o__Spirochaetales;f__;g__;s__	4-aug_S1_052, 5-aug_S3_038
ANIsp_040_Mesotoga prima	d__Bacteria;p__Thermotogota;c__Thermotogae;o__Petrotogales;f__Kosmotogaceae;g__Mesotoga;s__Mesotoga prima	GCF_000147715.2	d__Bacteria;p__Thermotogae;c__Thermotogae;o__Kosmotogales;f__Kosmotogaceae;g__Mesotoga;s__	4-aug_S1_059, 5-aug_S3_043
ANIsp_041_Proteiniphilum saccharofermentans	d__Bacteria;p__Bacteroidota;c__Bacteroidia;o__Bacteroidales;f__Dysgonomonadaceae;g__Proteiniphilum;s__Proteiniphilum saccharofermentans	GCF_900095135.1	d__Bacteria;p__Bacteroidetes;c__Bacteroidia;o__Bacteroidales;f__Porphyromonadaceae;g__;s__	4-aug_S1_062, 5-aug_S3_045
ANIsp_042_58-81 sp001509095	d__Bacteria;p__Synergistota;c__Synergistia;o__Synergistales;f__Thermovirgaceae;g__58-81;s__58-81 sp001509095	GCA_001509095.1	d__Bacteria;p__Synergistetes;c__Synergistia;o__Synergistales;f__Synergistaceae;g__;s__	4-aug_S1_063, 7-NCT_028
ANIsp_043_Tepidanaerobacter syntrophicus	d__Bacteria;p__Firmicutes_A;c__Thermosediminibacteria;o__Thermosediminibacterales;f__Tepidanaerobacteraceae;g__Tepidanaerobacter;s__Tepidanaerobacter syntrophicus	GCF_001485475.2	d__Bacteria;p__Firmicutes;c__Clostridia;o__Thermosediminibacterales;f__Tepidanaerobacteraceae;g__Tepidanaerobacter;s__Tepidanaerobacter syntrophicus	7-NCT_019, 8-LJY_022
ANIsp_044_Bipolaricaulis sp.	d__Bacteria;p__Bipolaricaulota;c__Bipolaricaulia;o__Bipolaricaulales;f__Bipolaricaulaceae;g__Bipolaricaulis;s__	N/A	d__Bacteria;p__Candidatus Bipolaricaulota;c__;o__;f__;g__;s__	7-NCT_040, 8-LJY_034
ANIsp_045_Proteiniphilum sp.	d__Bacteria;p__Bacteroidota;c__Bacteroidia;o__Bacteroidales;f__Dysgonomonadaceae;g__Proteiniphilum;s__	N/A	d__Bacteria;p__Bacteroidetes;c__Bacteroidia;o__Bacteroidales;f__;g__;s__	1-no_shock_S1_020
ANIsp_046_JAAZKO01 sp.	d__Bacteria;p__Patescibacteria;c__Microgenomatia;o__UBA1400;f__PJMF01;g__JAAZKO01;s__	N/A	d__Bacteria;p__Candidatus Pacebacteria;c__;o__;f__;g__;s__	1-no_shock_S1_023
ANIsp_047_UBA1384 sp002305395	d__Bacteria;p__Patescibacteria;c__UBA1384;o__UBA1384;f__UBA1384;g__UBA1384;s__UBA1384 sp002305395	GCA_002305395.1	d__Bacteria;p__Candidatus Berkelbacteria;c__;o__;f__;g__;s__	1-no_shock_S1_028
ANIsp_048_RZYY01 sp012516825	d__Bacteria;p__Bacteroidota;c__Bacteroidia;o__Bacteroidales;f__4484-276;g__RZYY01;s__RZYY01 sp012516825	GCA_012516825.1	d__Bacteria;p__Bacteroidetes;c__Bacteroidia;o__Bacteroidales;f__Lentimicrobiaceae;g__Lentimicrobium;s__	1-no_shock_S1_036
ANIsp_049_Xenobium sp.	d__Bacteria;p__Eremiobacterota;c__Xenobia;o__Xenobiales;f__Xenobiaceae;g__Xenobium;s__	N/A	d__Bacteria;p__;c__;o__;f__;g__;s__	1-no_shock_S1_038
ANIsp_050_UBA7701 sp.	d__Bacteria;p__Firmicutes_C;c__Negativicutes;o__Sporomusales;f__UBA7701;g__;s__	N/A	d__Bacteria;p__Firmicutes;c__Negativicutes;o__Selenomonadales;f__Sporomusaceae;g__;s__	1-no_shock_S1_041
ANIsp_051_UBA7701 sp.	d__Bacteria;p__Actinobacteriota;c__Actinomycetia;o__Actinomycetales;f__Actinomycetaceae;g__UBA1383;s__	N/A	d__Bacteria;p__Actinobacteria;c__Actinobacteria;o__Actinomycetales;f__;g__;s__	1-no_shock_S1_052
ANIsp_052_Sphaerochaeta sp012514185	d__Bacteria;p__Spirochaetota;c__Spirochaetia;o__Sphaerochaetales;f__Sphaerochaetaceae;g__Sphaerochaeta;s__Sphaerochaeta sp012514185	GCA_012514185.1	d__Bacteria;p__Spirochaetes;c__Spirochaetia;o__Spirochaetales;f__;g__;s__	1-no_shock_S1_059
ANIsp_053_MWCO01 sp002070115	d__Bacteria;p__Myxococcota;c__Polyangia;o__Polyangiales;f__Polyangiaceae;g__MWCO01;s__MWCO01 sp002070115	GCA_002070115.1	d__Bacteria;p__Proteobacteria;c__Deltaproteobacteria;o__;f__;g__;s__	1-no_shock_S1_060
ANIsp_054_UBA1359 sp.	d__Bacteria;p__Patescibacteria;c__ABY1;o__BM507;f__UBA917;g__UBA1359;s__	N/A	d__Bacteria;p__Candidatus Falkowbacteria;c__;o__;f__;g__;s__	2-no_aug_S1_016
ANIsp_055_Syntrophobacteraceae sp.	d__Bacteria;p__Desulfobacterota;c__Syntrophobacteria;o__Syntrophobacterales;f__Syntrophobacteraceae;g__;s__	N/A	d__Bacteria;p__Proteobacteria;c__Deltaproteobacteria;o__;f__;g__;s__	2-no_aug_S1_030
ANIsp_056_Syntrophobacteraceae sp.	d__Bacteria;p__Desulfobacterota;c__Syntrophobacteria;o__Syntrophobacterales;f__Syntrophobacteraceae;g__;s__	N/A	d__Bacteria;p__Proteobacteria;c__Deltaproteobacteria;o__Syntrophobacterales;f__Syntrophobacteraceae;g__;s__	2-no_aug_S1_036
ANIsp_057_Flexilinea sp.	d__Bacteria;p__Chloroflexota;c__Anaerolineae;o__Anaerolineales;f__Anaerolineaceae;g__Flexilinea;s__	N/A	d__Bacteria;p__Chloroflexi;c__Anaerolineae;o__Anaerolineales;f__Anaerolineaceae;g__Leptolinea;s__	2-no_aug_S1_039
ANIsp_058_Escherichia flexneri	d__Bacteria;p__Proteobacteria;c__Gammaproteobacteria;o__Enterobacterales;f__Enterobacteriaceae;g__Escherichia;s__Escherichia flexneri	GCF_002950215.1	d__Bacteria;p__Proteobacteria;c__Gammaproteobacteria;o__Enterobacterales;f__Enterobacteriaceae;g__Escherichia;s__Escherichia coli	2-no_aug_S1_048
ANIsp_059_UBA8910 sp002069605	d__Bacteria;p__Caldatribacteriota;c__Caldatribacteriia;o__Caldatribacteriales;f__UBA8910;g__UBA8910;s__UBA8910 sp002069605	GCA_002069605.1	d__Bacteria;p__Candidatus Atribacteria;c__;o__;f__;g__;s__	2-no_aug_S1_055
ANIsp_060_UBA1067 sp.	d__Bacteria;p__Verrucomicrobiota;c__Kiritimatiellae;o__RFP12;f__UBA1067;g__;s__	N/A	d__Bacteria;p__Lentisphaerae;c__;o__;f__;g__;s__	2-no_aug_S1_065
ANIsp_061_UBA8199 sp003527065	d__Bacteria;p__Verrucomicrobiota;c__Verrucomicrobiae;o__Pedosphaerales;f__UBA8199;g__UBA8199;s__UBA8199 sp003527065	GCA_012517205.1	d__Bacteria;p__Verrucomicrobia;c__;o__;f__;g__;s__	3-JJ_aug_S1_019
ANIsp_062_Synergistales sp.	d__Bacteria;p__Synergistota;c__Synergistia;o__Synergistales;f__;g__;s__	N/A	d__Bacteria;p__Synergistetes;c__Synergistia;o__Synergistales;f__;g__;s__	3-JJ_aug_S1_047
ANIsp_063_58-81 sp002070395	d__Bacteria;p__Synergistota;c__Synergistia;o__Synergistales;f__Thermovirgaceae;g__58-81;s__58-81 sp002070395	GCA_002070395.1	d__Bacteria;p__Synergistetes;c__Synergistia;o__Synergistales;f__Synergistaceae;g__;s__	3-JJ_aug_S1_048
ANIsp_064_Aquamicrobium_A sp.	d__Bacteria;p__Proteobacteria;c__Alphaproteobacteria;o__Rhizobiales;f__Rhizobiaceae;g__Aquamicrobium_A;s__	N/A	d__Bacteria;p__Proteobacteria;c__Alphaproteobacteria;o__Rhizobiales;f__;g__;s__	3-JJ_aug_S1_052
ANIsp_065_UBA12158 sp.	d__Bacteria;p__Patescibacteria;c__Microgenomatia;o__UBA12405;f__UBA12405;g__UBA12158;s__	N/A	d__Bacteria;p__Candidatus Shapirobacteria;c__;o__;f__;g__;s__	3-JJ_aug_S1_074
ANIsp_066_Aminivibrio sp.	d__Bacteria;p__Synergistota;c__Synergistia;o__Synergistales;f__Aminobacteriaceae;g__Aminivibrio;s__	N/A	d__Bacteria;p__Synergistetes;c__Synergistia;o__Synergistales;f__Synergistaceae;g__;s__	3-JJ_aug_S1_079
ANIsp_067_DTU098 sp002305915	d__Bacteria;p__Firmicutes_B;c__Desulfotomaculia;o__Desulfotomaculales;f__Pelotomaculaceae;g__DTU098;s__DTU098 sp002305915	GCA_002305915.1	d__Bacteria;p__Firmicutes;c__Clostridia;o__Clostridiales;f__Peptococcaceae;g__;s__	3-JJ_aug_S1_081
ANIsp_068_Pelotomaculum_C schinkii	d__Bacteria;p__Firmicutes_B;c__Desulfotomaculia;o__Desulfotomaculales;f__Pelotomaculaceae;g__Pelotomaculum_C;s__Pelotomaculum_C schinkii	GCA_004369205.1	d__Bacteria;p__Firmicutes;c__Clostridia;o__Clostridiales;f__Peptococcaceae;g__Pelotomaculum;s__	3-JJ_aug_S1_082
ANIsp_069_DRI-13 sp.	d__Bacteria;p__Firmicutes_B;c__Peptococcia;o__DRI-13;f__DRI-13;g__;s__	N/A	d__Bacteria;p__Firmicutes;c__Clostridia;o__Clostridiales;f__Peptococcaceae;g__;s__	4-aug_S1_050
ANIsp_070_Longilinea sp.	d__Bacteria;p__Chloroflexota;c__Anaerolineae;o__Anaerolineales;f__Anaerolineaceae;g__Longilinea;s__	N/A	d__Bacteria;p__Chloroflexi;c__Anaerolineae;o__Anaerolineales;f__Anaerolineaceae;g__Longilinea;s__	4-aug_S1_055
ANIsp_071_Lentimicrobium sp.	d__Bacteria;p__Bacteroidota;c__Bacteroidia;o__Bacteroidales;f__Lentimicrobiaceae;g__Lentimicrobium;s__	N/A	d__Bacteria;p__Bacteroidetes;c__Bacteroidia;o__Bacteroidales;f__;g__;s__	4-aug_S1_065
ANIsp_072_Mesotoga sp003664995	d__Bacteria;p__Thermotogota;c__Thermotogae;o__Petrotogales;f__Kosmotogaceae;g__Mesotoga;s__Mesotoga sp003664995	GCF_003664995.1	d__Bacteria;p__Thermotogae;c__Thermotogae;o__Kosmotogales;f__Kosmotogaceae;g__Mesotoga;s__	4-aug_S1_069
ANIsp_073_JAAZNO01 sp.	d__Bacteria;p__Chloroflexota;c__Anaerolineae;o__B4-G1;f__SLSP01;g__JAAZNO01;s__	N/A	d__Bacteria;p__Chloroflexi;c__;o__;f__;g__;s__	5-aug_S3_022
ANIsp_074_58-81 sp012729145	d__Bacteria;p__Synergistota;c__Synergistia;o__Synergistales;f__Thermovirgaceae;g__58-81;s__58-81 sp012729145	GCA_012729145.1	d__Bacteria;p__Synergistetes;c__Synergistia;o__Synergistales;f__Synergistaceae;g__;s__	5-aug_S3_051
ANIsp_075_Tenuifilum sp.	d__Bacteria;p__Bacteroidota;c__Bacteroidia;o__Bacteroidales;f__BBW3;g__Tenuifilum;s__	N/A	d__Bacteria;p__Bacteroidetes;c__Bacteroidia;o__Bacteroidales;f__;g__;s__	5-aug_S3_055
ANIsp_076_UBA7930 sp.	d__Bacteria;p__Actinobacteriota;c__Coriobacteriia;o__OPB41;f__UBA2279;g__UBA7930;s__	N/A	d__Bacteria;p__Actinobacteria;c__Actinobacteria;o__;f__;g__;s__	7-NCT_026
ANIsp_077_UBA10518 sp.	d__Bacteria;p__Desulfobacterota;c__Desulfobulbia;o__Desulfobulbales;f__Desulfobulbaceae;g__UBA10518;s__	N/A	d__Bacteria;p__Proteobacteria;c__Deltaproteobacteria;o__Desulfobacterales;f__Desulfobacteraceae;g__;s__	7-NCT_029
ANIsp_078_Geobacter anodireducens	d__Bacteria;p__Desulfobacterota_F;c__Desulfuromonadia;o__Geobacterales;f__Geobacteraceae;g__Geobacter;s__Geobacter anodireducens	GCF_001628815.1	d__Bacteria;p__Proteobacteria;c__Deltaproteobacteria;o__Desulfuromonadales;f__Geobacteraceae;g__Geobacter;s__Geobacter soli	7-NCT_034
ANIsp_079_Bipolaricaulis sibiricus	d__Bacteria;p__Bipolaricaulota;c__Bipolaricaulia;o__Bipolaricaulales;f__Bipolaricaulaceae;g__Bipolaricaulis;s__Bipolaricaulis sibiricus	GCA_004102645.1	d__Bacteria;p__Candidatus Bipolaricaulota;c__;o__;f__;g__Candidatus Bipolaricaulis;s__Candidatus Bipolaricaulis sibiricus	7-NCT_038
ANIsp_080_Methanomethylicus mesodigestum	d__Archaea;p__Thermoproteota;c__Methanomethylicia;o__Methanomethylicales;f__Methanomethylicaceae;g__Methanomethylicus;s__Methanomethylicus mesodigestum	GCA_001717035.1	d__Archaea;p__Candidatus Verstraetearchaeota;c__Candidatus Methanomethylia;o__Candidatus Methanomethyliales;f__Candidatus Methanomethyliaceae;g__Candidatus Methanomethylicus;s__Candidatus Methanomethylicus mesodigestum	7-NCT_042
ANIsp_081_Fen-1342 sp.	d__Bacteria;p__Planctomycetota;c__Phycisphaerae;o__UBA1845;f__Fen-1342;g__Fen-1342;s__	N/A	d__Bacteria;p__Planctomycetes;c__Phycisphaerae;o__Phycisphaerales;f__;g__;s__	7-NCT_044
ANIsp_082_Desulfohalovibrio sp.	d__Bacteria;p__Desulfobacterota;c__Desulfovibrionia;o__Desulfovibrionales;f__Desulfovibrionaceae;g__Desulfohalovibrio;s__	N/A	d__Bacteria;p__Proteobacteria;c__Deltaproteobacteria;o__Desulfovibrionales;f__Desulfovibrionaceae;g__Desulfovibrio;s__	8-LJY_028

## Sheet: Table S2
Table S2. Relative abundance of genomospecies (MAGs)
Clade	ID	1-no_shock_S1	2-no_aug_S1	3-JJ_aug_S1	4-aug_S1	5-aug_S3	7-NCT	8-LJY
ANIsp_000	ANIsp_000_Methanothrix soehngenii	0.0353875	0.0452813	0.0493302	0.0380806	0.00705641	0.095914	0.0174699
ANIsp_001	ANIsp_001_UBA2256 sp001603165	0.0186024	0.00406739	0.00640863	0.00627181	0.00730195	0.0126839	0.00853401
ANIsp_002	ANIsp_002_Cloacimonas acidaminovorans	0.0189745	0.0190779	0.0210082	0.0163998	0.00359677	0.0123757	0.0116902
ANIsp_003	ANIsp_003_Methanoculleus sp002497965	0.00378963	0.0209581	0.0299736	0.0279967	0.0320697	0.201365	0.559494
ANIsp_004	ANIsp_004_UBA1383 sp002305415	0.195067	0.150008	0.0955411	0.195399	0.126419	0	0
ANIsp_005	ANIsp_005_Rectinema sp012516755	0.094803	0.047565	0.0383256	0.0285585	0.0162394	0	0
ANIsp_006	ANIsp_006_MVYY01 sp002068215	0.057471	0.0839885	0.0214511	0.0114949	0.00945536	0	0
ANIsp_007	ANIsp_007_TTA-H9 sp002071415	0.0421635	0.0166041	0.0118719	0.0255872	0.023597	0	0
ANIsp_008	ANIsp_008_DMER64 sp002070565	0.0203028	0.0300869	0.0589297	0.0747762	0.116164	0	0
ANIsp_009	ANIsp_009_Brooklawnia sp012517405	0.018497	0.0421094	0.0458641	0.0298932	0.0205634	0	0
ANIsp_010	ANIsp_010_Pseudomonas_E extremaustralis	0.00932267	0.00975289	0.0119493	0.0178204	0.00312244	0	0
ANIsp_011	ANIsp_011_Aminobacterium colombiense	0.00710723	0.073873	0.0567166	0.0147448	0.00510735	0.000566663	0.000932818
ANIsp_012	ANIsp_012_UBA9949 sp.	0.0663088	0.0154411	0.0138546	0.0108261	0.000612853	0	0
ANIsp_013	ANIsp_013_Rectinema sp003452735	0.017761	0.0115573	0.00967658	0.00790249	0.00205185	0	0
ANIsp_014	ANIsp_014_Nitratidesulfovibrio sp.	0.0169038	0.0504153	0.0601116	0.0491816	0.0511484	0	0
ANIsp_015	ANIsp_015_Xenobium purgamenti	0.00210897	0.0372662	0.0202817	0.0196463	0.0215648	0	0
ANIsp_016	ANIsp_016_Tepidanaerobacter acetatoxydans	0.000961056	0.00354318	0.00945751	0.00224589	0	0.000935843	0.00651772
ANIsp_017	ANIsp_017_JABUEY01 sp013314815	0.00062157	0.000113844	0.00045631	0.0237536	0.0107451	0.289103	0.234175
ANIsp_018	ANIsp_018_Methanothrix_A sp001602645	0.000181902	9.6338e-05	0.00015148	0.0151221	0.0185925	0.0235986	0.0920425
ANIsp_019	ANIsp_019_Methanothrix_A harundinacea_D	0	0	0	0.0124562	0.0111678	0.0210743	0.0408549
ANIsp_020	ANIsp_020_Methanobacterium_A sp002067325	0	0	0	0.00344804	0.00469712	0.197525	0.0194816
ANIsp_021	ANIsp_021_79-D21 sp000402835	0	0	0	0.0661204	0.0132548	0.0163967	0.0100248
ANIsp_022	ANIsp_022_UBA7701 sp.	0.034037	0.00729469	0	0.00520969	0	0	0
ANIsp_023	ANIsp_023_Petrimonas sp001898165	0.0235305	0.0246741	0.0595715	0.0109498	0.0165489	0	0.000333811
ANIsp_024	ANIsp_024_UBA3103 sp.	0.0200738	0.0228098	0.018089	0.00203862	0.0102275	0	0
ANIsp_025	ANIsp_025_SR-FBR-E99 sp009881065	0.00945274	0.00873865	0.00572257	0.00679661	0.00174971	0	0.000390075
ANIsp_026	ANIsp_026_Negativicutes sp.	0.0085718	0.00354694	0	0	0.0101046	0	0
ANIsp_027	ANIsp_027_JAAZFF01 sp.	0.0110696	0.00277147	0.00229631	0.0111162	0.00407132	0	0
ANIsp_028	ANIsp_028_Brooklawnia sp.	0.000714826	0.00524881	0.019395	0.00166381	0.0027714	0	0
ANIsp_029	ANIsp_029_Mesotoga infera_B	0	0	0	0.00752918	0.00881909	0.0125187	0.000650754
ANIsp_030	ANIsp_030_SC72 sp.	0.00863505	0.000534362	0.00536067	0.000113483	0.000107814	0	0
ANIsp_031	ANIsp_031_GCA-002841655 sp002070735	0.00640626	0	0	9.18792e-05	0.00673953	0	0
ANIsp_032	ANIsp_032_DMER64 sp002071385	0.0136679	0.00996696	0.00838539	0.00185512	0.00360649	0	0
ANIsp_033	ANIsp_033_UBA12158 sp.	0.00245654	0.00428161	0.0109116	0.00169964	0.000838547	0	0
ANIsp_034	ANIsp_034_DUNF01 sp012839485	0.00244679	0.00569421	0.0154786	0.00142622	0	0	0
ANIsp_035	ANIsp_035_Macellibacteroides fermentans	0.00134059	0.00956604	0.0040278	0.00311648	0.000104032	0	0
ANIsp_036	ANIsp_036_49-20 sp.	0.00995871	0.0135706	0.0160342	0.00687675	0.000626955	0	0.00273318
ANIsp_037	ANIsp_037_Petrimonas sp.	0.00278895	0.00501591	0.00405265	0.025973	0.0434919	0.0002499	0
ANIsp_038	ANIsp_038_UBA4781 sp012798455	0.00160207	0.00185681	0.00255088	0.0260268	0.0394735	0.00164376	0.00105701
ANIsp_039	ANIsp_039_Sphaerochaeta sp012511235	0.000190312	0.000330942	5.56763e-05	0.0075543	0.0618209	0	6.72399e-05
ANIsp_040	ANIsp_040_Mesotoga prima	0	0	0	0.0108453	0.0518134	0	0.00240723
ANIsp_041	ANIsp_041_Proteiniphilum saccharofermentans	0	0	0	0.00253743	0.0227459	0.00470643	0.000611534
ANIsp_042	ANIsp_042_58-81 sp001509095	0	0	0	0.00747157	0.00128431	0.0146813	6.47491e-05
ANIsp_043	ANIsp_043_Tepidanaerobacter syntrophicus	6.3127e-07	0	0.000198852	0.000159581	9.48047e-06	0.0103885	0.00464192
ANIsp_044	ANIsp_044_Bipolaricaulis sp.	0	0	0	0.000564644	0.000119022	0.0188897	0.00783791
ANIsp_045	ANIsp_045_Proteiniphilum sp.	0.0106656	0.00363756	0.000721887	0.00155425	0.00122738	0	0
ANIsp_046	ANIsp_046_JAAZKO01 sp.	0.00889408	0.00626526	0.0151756	0.00286779	0.000811742	0	0
ANIsp_047	ANIsp_047_UBA1384 sp002305395	0.0042286	9.10664e-05	0.000464091	8.15276e-05	0	0	0
ANIsp_048	ANIsp_048_RZYY01 sp012516825	0.00507937	0.0240157	0.00677497	0.00967333	0.00451621	0	0.000412087
ANIsp_049	ANIsp_049_Xenobium sp.	0.00473582	0.000244102	0	1.97237e-05	0	0.00247296	0.00583596
ANIsp_050	ANIsp_050_UBA7701 sp.	0.00453134	0	0	0	0	0	0
ANIsp_051	ANIsp_051_UBA7701 sp.	0.00312344	0.000360424	0.00165246	6.0986e-05	0	0	0
ANIsp_052	ANIsp_052_Sphaerochaeta sp012514185	0.00252403	0.0030992	0.000996145	0.000571211	0.00174142	5.10737e-05	0.00010494
ANIsp_053	ANIsp_053_MWCO01 sp002070115	0.002559	0	0	0	0	0	0
ANIsp_054	ANIsp_054_UBA1359 sp.	0.0144005	0.00380781	0.00347885	0.00191007	0.000236426	0	0
ANIsp_055	ANIsp_055_Syntrophobacteraceae sp.	0.00698512	0.00235602	0.000750989	0.000481291	0.000326618	0	0
ANIsp_056	ANIsp_056_Syntrophobacteraceae sp.	0.0036152	0.00263532	0.00282855	0.00701216	0.00249962	3.6867e-06	0
ANIsp_057	ANIsp_057_Flexilinea sp.	0.00333036	0.00570607	0.00761902	0.00188325	0.000791685	0	0
ANIsp_058	ANIsp_058_Escherichia flexneri	0.00194584	0.00266651	0.000566426	4.82659e-05	0.000427047	0	0
ANIsp_059	ANIsp_059_UBA8910 sp002069605	0.0012258	0.00277018	0.00313711	0.00255558	0.000893988	0.000340082	0.000260207
ANIsp_060	ANIsp_060_UBA1067 sp.	0.00054946	0.00302159	9.42317e-05	0	0	0	0
ANIsp_061	ANIsp_061_UBA8199 sp003527065	0.00939594	0.00146967	0.00375345	0.00311531	0.000929606	0	0
ANIsp_062	ANIsp_062_Synergistales sp.	0.00225768	0.00144673	0.00300152	8.95362e-05	0	0	0
ANIsp_063	ANIsp_063_58-81 sp002070395	0.00223704	0.00138078	0.00247542	0.000898317	9.83518e-05	0	0.000105454
ANIsp_064	ANIsp_064_Aquamicrobium_A sp.	0.00174287	0.00190429	0.00373397	0.00246595	0.00153184	0	0
ANIsp_065	ANIsp_065_UBA12158 sp.	0.000306815	0.00279769	0.00518588	0.000537841	7.24278e-05	0	0
ANIsp_066	ANIsp_066_Aminivibrio sp.	0.000114481	0.00111365	0.00410139	6.46513e-05	0	0	0
ANIsp_067	ANIsp_067_DTU098 sp002305915	0	0.000256045	0.00524335	4.38936e-05	0	0	0
ANIsp_068	ANIsp_068_Pelotomaculum_C schinkii	0	7.6523e-05	0.00907947	0	0	0	0
ANIsp_069	ANIsp_069_DRI-13 sp.	0.000694861	0.0005842	0.00140807	0.00401852	0	0	0
ANIsp_070	ANIsp_070_Longilinea sp.	0.000335822	0.00375364	0.00216562	0.00242316	0.00568709	0.00239225	0.00139869
ANIsp_071	ANIsp_071_Lentimicrobium sp.	0	0	0	0.00438406	0.0386281	0	0.00070222
ANIsp_072	ANIsp_072_Mesotoga sp003664995	0	0	0	0.00246185	0.00585389	2.08722e-05	0.000241779
ANIsp_073	ANIsp_073_JAAZNO01 sp.	0.00562129	0.0106649	0.0134673	0.0090404	0.00832017	0.00125442	4.25512e-05
ANIsp_074	ANIsp_074_58-81 sp012729145	0	0	0	0.00272243	0.0179925	0.000608709	0.000473768
ANIsp_075	ANIsp_075_Tenuifilum sp.	0	0	0	0.000318044	0.0446069	0.00132629	5.91187e-05
ANIsp_076	ANIsp_076_UBA7930 sp.	0	0	0	0	0	0.00622272	0.000375828
ANIsp_077	ANIsp_077_UBA10518 sp.	0	0	0	0	0	0.00332012	0.00153901
ANIsp_078	ANIsp_078_Geobacter anodireducens	0	0	0	0	0	0.00419994	0.00334014
ANIsp_079	ANIsp_079_Bipolaricaulis sibiricus	0	0	0	0.000128521	0	0.00980982	0
ANIsp_080	ANIsp_080_Methanomethylicus mesodigestum	0	0	0	0.000130672	0.000319261	0.00367052	0
ANIsp_081	ANIsp_081_Fen-1342 sp.	0	0	0	0.000448847	6.71217e-05	0.0122297	0.00239732
ANIsp_082	ANIsp_082_Desulfohalovibrio sp.	0	0	0	0.000169796	0.000368122	0.00774713	0.00722135
